# Supplementary material for: Discovery of processive catalysis by an exo-hydrolase with a pocket-shaped active site
Source: Nat Commun. 2019 May 20;10:2222. doi: 10.1038/s41467-019-09691-z (PMC6527550; doi:10.1038/s41467-019-09691-z)
Supplement: Supplementary file 6 — Supplementary Data 2 [file 41467_2019_9691_MOESM6_ESM.xlsx]

## Sheet: MD HvExoI-Glc, W434 dihedral
frame	dihedral (degrees)
1	19.0988
2	47.8854
3	50.0413
4	62.8215
5	45.9022
6	52.0295
7	52.313
8	53.7987
9	52.6683
10	52.326
11	58.2429
12	42.6166
13	53.7636
14	51.8773
15	33.7405
16	44.0773
17	39.236
18	22.178
19	59.0977
20	45.4328
21	38.0353
22	40.7137
23	46.4248
24	44.3207
25	28.1042
26	45.8881
27	33.8541
28	36.2487
29	38.0056
30	31.5578
31	50.9908
32	45.3252
33	42.3622
34	52.3651
35	47.505
36	50.5344
37	56.8723
38	55.4575
39	67.308
40	61.2336
41	78.8783
42	52.6052
43	58.0404
44	29.6126
45	53.185
46	67.8818
47	58.2832
48	42.336
49	58.8482
50	61.0725
51	65.493
52	42.311
53	41.0732
54	43.8744
55	55.0377
56	30.5937
57	51.8708
58	47.5261
59	44.2653
60	47.8767
61	34.5836
62	46.7725
63	71.6673
64	49.8186
65	29.6071
66	37.3134
67	40.2936
68	54.4975
69	50.716
70	40.6063
71	50.268
72	42.3808
73	59.3223
74	57.46
75	57.5985
76	59.7628
77	39.6389
78	57.6786
79	46.3903
80	60.3352
81	48.7487
82	50.0932
83	35.6326
84	67.0323
85	59.5353
86	60.0617
87	61.3021
88	49.9034
89	51.068
90	47.9795
91	29.6903
92	52.575
93	28.31
94	62.7096
95	48.5653
96	39.4724
97	52.1016
98	50.74
99	51.7892
100	47.0479
101	49.8505
102	32.3699
103	45.9331
104	63.3848
105	39.9244
106	38.6483
107	38.061
108	54.531
109	39.436
110	46.1752
111	61.1618
112	45.3919
113	33.2509
114	37.9818
115	33.2511
116	45.4118
117	44.8049
118	41.1998
119	49.4869
120	40.4626
121	39.868
122	49.2202
123	58.7052
124	42.5121
125	32.5395
126	40.6773
127	46.9436
128	37.5671
129	57.8677
130	53.1874
131	39.9236
132	43.1118
133	51.7951
134	46.2035
135	55.5594
136	45.7006
137	27.8448
138	45.5788
139	46.1844
140	39.2253
141	49.3239
142	49.1843
143	55.024
144	40.6615
145	53.4151
146	43.457
147	54.6477
148	60.4394
149	58.5186
150	51.8983
151	66.5583
152	50.6464
153	59.3016
154	62.8926
155	57.9059
156	33.5262
157	51.9241
158	29.214
159	27.0061
160	66.4212
161	53.3975
162	43.5032
163	65.4939
164	35.4652
165	48.0831
166	42.4
167	36.3305
168	61.428
169	52.2922
170	43.0169
171	39.2911
172	48.0558
173	38.736
174	44.1034
175	42.5816
176	61.737
177	27.5785
178	45.7733
179	46.7965
180	50.0036
181	44.2822
182	53.9567
183	38.2123
184	35.5046
185	55.0463
186	48.4268
187	32.8822
188	52.2287
189	38.9615
190	53.5342
191	54.2399
192	59.7598
193	28.9652
194	45.888
195	34.3918
196	43.1276
197	39.3058
198	40.0114
199	48.3741
200	44.9261
201	42.4802
202	57.1057
203	51.4482
204	56.2996
205	70.8375
206	58.4598
207	63.6895
208	59.516
209	64.6876
210	47.1636
211	49.1689
212	55.601
213	53.7082
214	53.4345
215	39.2224
216	54.4712
217	71.5525
218	37.0116
219	59.8093
220	46.8252
221	44.7846
222	52.7862
223	54.0153
224	62.7017
225	34.0156
226	51.9961
227	45.9644
228	55.6184
229	49.9969
230	44.4478
231	55.9635
232	55.9056
233	59.1784
234	53.474
235	49.8865
236	61.7544
237	54.3456
238	52.7077
239	52.8907
240	47.1801
241	62.017
242	40.1314
243	46.2147
244	40.6229
245	46.643
246	51.8254
247	57.2481
248	59.3405
249	46.3345
250	76.1944
251	57.8918
252	55.6912
253	26.3529
254	64.0347
255	53.4529
256	42.7035
257	77.787
258	48.4682
259	56.5905
260	37.9509
261	55.846
262	50.0672
263	47.6396
264	52.6206
265	56.7286
266	38.6962
267	61.6115
268	57.6076
269	58.193
270	68.1874
271	55.1896
272	53.2642
273	46.7104
274	51.9273
275	43.4534
276	46.604
277	46.8308
278	59.2956
279	76.2605
280	52.9225
281	44.4273
282	55.1168
283	48.9312
284	34.4685
285	70.2541
286	40.9088
287	69.4115
288	68.9806
289	54.9871
290	63.0933
291	37.4825
292	76.2536
293	62.789
294	70.6421
295	49.5482
296	39.4666
297	50.1239
298	46.5893
299	41.0477
300	47.2274
301	71.2307
302	44.4766
303	78.8404
304	84.1724
305	90.6832
306	57.1221
307	81.705
308	97.8778
309	93.4453
310	98.3734
311	90.2363
312	87.6332
313	78.9961
314	87.2367
315	64.7556
316	56.089
317	64.4092
318	62.0983
319	62.7361
320	39.6714
321	45.5962
322	66.4927
323	59.0233
324	49.0474
325	31.9848
326	48.436
327	56.963
328	58.4977
329	42.3498
330	39.0785
331	38.7534
332	57.1625
333	60.3458
334	55.303
335	39.1655
336	22.9497
337	39.2148
338	52.1097
339	52.1557
340	66.8837
341	64.8519
342	40.0465
343	65.0141
344	68.7686
345	67.765
346	44.0065
347	54.8746
348	43.0917
349	59.2589
350	57.1673
351	59.0634
352	51.2621
353	39.0322
354	66.82
355	56.0091
356	59.6676
357	47.9263
358	57.0315
359	45.8453
360	51.31
361	60.3343
362	47.5825
363	54.4509
364	37.6088
365	53.4214
366	55.6896
367	65.6185
368	55.0798
369	34.5841
370	53.599
371	43.1244
372	30.7637
373	42.0428
374	44.3637
375	63.2086
376	65.3815
377	66.7017
378	46.6518
379	49.886
380	43.1525
381	41.0872
382	42.929
383	71.1366
384	42.201
385	30.8127
386	49.4108
387	15.3037
388	31.4187
389	49.0493
390	60.5625
391	20.2329
392	73.6562
393	57.961
394	47.2098
395	49.914
396	69.0296
397	61.8541
398	59.5296
399	64.9807
400	45.069
401	51.7722
402	62.484
403	64.8011
404	64.6746
405	67.9802
406	41.0462
407	66.2895
408	50.492
409	64.9878
410	65.3045
411	62.9074
412	62.7558
413	41.3232
414	61.8469
415	31.3835
416	56.8725
417	66.0519
418	50.2572
419	54.5898
420	60.2075
421	46.5749
422	65.0287
423	40.3039
424	63.9764
425	50.3369
426	30.4102
427	60.3307
428	52.1129
429	41.307
430	41.3477
431	63.9175
432	39.4724
433	49.4106
434	61.1701
435	49.9008
436	44.3242
437	54.5678
438	53.1283
439	39.8757
440	48.1604
441	72.3203
442	54.1541
443	49.1073
444	62.4372
445	47.7506
446	46.6621
447	52.3559
448	30.2995
449	43.4961
450	60.7622
451	31.2556
452	63.7166
453	37.6375
454	71.4445
455	49.1274
456	47.8055
457	46.2848
458	38.2882
459	39.1486
460	53.8617
461	35.5042
462	57.1163
463	54.6364
464	54.676
465	53.3687
466	36.8677
467	53.3658
468	63.7926
469	54.1587
470	53.5579
471	52.1766
472	52.6999
473	45.1461
474	61.9025
475	61.869
476	36.8689
477	53.9729
478	44.4399
479	47.9061
480	35.2463
481	60.4022
482	57.265
483	59.4604
484	49.1968
485	50.2715
486	45.0192
487	58.2087
488	58.039
489	61.7049
490	64.4113
491	67.1116
492	61.2889
493	30.9717
494	44.9917
495	50.8588
496	48.8737
497	59.056
498	40.3882
499	62.3556
500	86.1763
501	68.8234
502	56.7147
503	51.5596
504	39.203
505	46.5374
506	64.565
507	39.0331
508	55.7717
509	48.389
510	43.6412
511	45.7353
512	32.9129
513	32.738
514	62.3014
515	48.2299
516	51.7023
517	47.9195
518	57.2861
519	46.6618
520	38.3784
521	50.1586
522	42.5978
523	54.2231
524	56.8267
525	51.7443
526	59.4571
527	52.4058
528	50.0207
529	47.4175
530	38.6314
531	50.5752
532	41.3022
533	36.0841
534	51.5692
535	35.5074
536	50.9141
537	51.6098
538	41.6353
539	42.5212
540	56.2079
541	51.8566
542	35.7559
543	54.4104
544	36.1742
545	59.8679
546	25.8899
547	42.7853
548	34.5693
549	41.058
550	47.2227
551	43.1526
552	57.0417
553	54.9719
554	26.7361
555	50.6397
556	37.4148
557	30.2623
558	43.0032
559	44.0518
560	19.7145
561	32.4386
562	47.9162
563	40.2468
564	52.1225
565	32.1848
566	51.4487
567	32.5728
568	64.8994
569	34.5896
570	46.604
571	33.5863
572	53.2869
573	60.6416
574	46.6404
575	28.9562
576	30.9548
577	36.1443
578	21.2079
579	53.8817
580	25.5843
581	39.4143
582	39.3394
583	52.1973
584	66.4054
585	49.5586
586	50.0946
587	61.8029
588	53.0485
589	44.527
590	66.8078
591	46.6892
592	39.8736
593	39.1715
594	57.9936
595	60.7639
596	48.1827
597	36.1902
598	52.5383
599	50.6899
600	33.2422
601	39.378
602	47.44
603	30.5797
604	38.3688
605	35.8488
606	43.5275
607	39.0386
608	64.6544
609	36.2052
610	50.0999
611	42.5445
612	50.6244
613	40.7777
614	37.0033
615	40.7002
616	44.5048
617	43.5149
618	69.802
619	74.4376
620	50.5837
621	30.695
622	48.3017
623	54.0257
624	61.1209
625	55.0284
626	75.1408
627	62.0207
628	41.8475
629	51.1591
630	22.087
631	34.9712
632	44.6994
633	28.1435
634	53.4877
635	35.444
636	56.7206
637	22.452
638	43.6859
639	34.4164
640	49.0104
641	42.551
642	45.0818
643	40.6477
644	51.5522
645	41.6098
646	50.3391
647	34.9241
648	34.3296
649	45.984
650	51.3372
651	46.3286
652	45.0826
653	33.1113
654	62.4779
655	30.0107
656	30.8508
657	53.5051
658	50.2208
659	57.8555
660	29.4879
661	50.9049
662	45.1441
663	51.4716
664	33.9628
665	47.6832
666	55.9363
667	53.598
668	28.8108
669	60.3728
670	43.2909
671	67.0887
672	38.0237
673	54.5699
674	54.8745
675	56.2993
676	57.8801
677	49.2976
678	49.43
679	51.783
680	61.9829
681	51.765
682	58.8398
683	41.0205
684	68.5018
685	38.1426
686	56.2445
687	53.9763
688	51.5145
689	52.3239
690	61.1094
691	51.4838
692	45.8391
693	37.3405
694	50.4526
695	44.7907
696	22.7466
697	58.9503
698	59.7519
699	44.3946
700	39.8042
701	72.1042
702	52.16
703	58.3403
704	25.9392
705	52.6886
706	44.452
707	50.2078
708	56.2758
709	37.2155
710	48.9408
711	37.1873
712	47.6297
713	21.7347
714	40.6417
715	32.2227
716	49.2213
717	63.7413
718	47.706
719	23.0339
720	35.5329
721	46.5666
722	49.004
723	38.3733
724	14.5344
725	72.559
726	12.3173
727	28.3849
728	49.775
729	26.5599
730	28.6478
731	49.5902
732	29.96
733	39.951
734	44.309
735	41.0864
736	65.8016
737	32.9648
738	52.3342
739	49.4561
740	36.8299
741	32.0614
742	46.5312
743	29.2782
744	54.7439
745	46.8374
746	33.5799
747	37.7475
748	35.9783
749	27.6805
750	39.6676
751	26.1194
752	50.5382
753	58.4722
754	36.9868
755	43.9018
756	17.3575
757	38.1929
758	54.5951
759	51.0422
760	35.2026
761	57.2578
762	27.9391
763	45.8072
764	43.5017
765	46.3527
766	45.5652
767	24.299
768	24.3427
769	23.5059
770	22.7803
771	42.949
772	72.0837
773	35.6363
774	59.8033
775	66.6864
776	43.1154
777	45.1596
778	49.6231
779	46.1674
780	59.1825
781	39.19
782	56.5572
783	23.3041
784	36.1733
785	51.2364
786	59.81
787	36.4612
788	48.1972
789	45.0019
790	46.4353
791	48.623
792	23.7984
793	45.4231
794	35.0897
795	38.236
796	60.6428
797	30.7591
798	45.8944
799	36.029
800	65.701
801	41.5111
802	50.8319
803	53.5027
804	40.6103
805	52.0979
806	63.9856
807	35.92
808	44.3967
809	50.4521
810	26.6596
811	16.8367
812	42.9068
813	44.5051
814	41.5191
815	21.423
816	19.1312
817	28.9259
818	38.7584
819	33.0713
820	56.7241
821	27.5203
822	41.4569
823	43.2362
824	56.4984
825	29.5654
826	32.6461
827	29.4966
828	47.712
829	50.6306
830	23.7444
831	52.4685
832	45.871
833	53.665
834	51.6178
835	42.3505
836	35.5486
837	43.7545
838	31.8888
839	44.958
840	53.2762
841	57.3843
842	47.8384
843	36.7581
844	46.6111
845	53.2506
846	50.6245
847	37.3748
848	35.4759
849	50.6336
850	25.203
851	43.7055
852	41.8917
853	40.6564
854	31.588
855	53.386
856	21.6077
857	31.2191
858	38.7111
859	66.0167
860	51.2946
861	57.4732
862	57.0406
863	58.5243
864	50.4353
865	80.7617
866	31.6758
867	34.9609
868	53.1156
869	24.0815
870	41.8792
871	49.7023
872	47.9859
873	41.5324
874	26.4823
875	52.8112
876	38.4351
877	45.542
878	38.8499
879	26.2097
880	57.1679
881	64.5467
882	43.1515
883	44.7772
884	34.5662
885	32.2555
886	32.8921
887	55.0091
888	41.8888
889	48.6601
890	39.079
891	5.93001
892	35.5985
893	31.2516
894	69.2204
895	37.1781
896	54.5524
897	48.0518
898	47.7463
899	21.4813
900	10.4954
901	27.7411
902	37.7911
903	57.6255
904	58.0871
905	58.9585
906	48.6029
907	47.0047
908	49.9606
909	59.6438
910	49.0134
911	56.8921
912	46.7747
913	59.9395
914	43.3359
915	30.5332
916	53.7849
917	58.5439
918	51.5577
919	58.8251
920	49.9649
921	36.6583
922	40.5894
923	16.2225
924	26.0974
925	25.9537
926	26.6942
927	32.385
928	24.2139
929	26.3683
930	22.7333
931	48.4397
932	45.7347
933	48.9695
934	46.5566
935	50.2268
936	60.3324
937	46.5225
938	41.2534
939	45.9562
940	51.4116
941	44.8925
942	50.1677
943	35.5186
944	38.6143
945	44.8112
946	38.4311
947	56.5507
948	25.405
949	50.2397
950	48.2379
951	45.0458
952	36.2129
953	44.8269
954	53.2065
955	56.1261
956	56.0848
957	41.1983
958	61.0164
959	46.3772
960	47.1735
961	56.9118
962	33.936
963	48.6651
964	55.8826
965	47.551
966	58.8843
967	40.3465
968	56.3814
969	30.0506
970	37.4716
971	59.4749
972	36.6058
973	46.5834
974	40.7576
975	37.3124
976	47.2943
977	54.5011
978	41.646
979	46.0072
980	64.0456
981	42.1503
982	30.5958
983	56.405
984	43.8929
985	50.7614
986	37.9081
987	58.0126
988	56.1632
989	39.7975
990	25.6146
991	39.2685
992	41.0515
993	62.6374
994	47.6864
995	69.3313
996	53.7267
997	32.2101
998	27.1819
999	34.1947
1000	47.0713
1001	45.4662
1002	41.3653
1003	43.2639
1004	39.161
1005	22.9855
1006	30.9111
1007	45.7851
1008	42.8812
1009	44.6844
1010	62.4358
1011	46.7851
1012	46.6818
1013	35.3652
1014	39.7887
1015	40.0595
1016	56.4391
1017	46.1827
1018	52.3356
1019	47.1276
1020	60.6685
1021	43.842
1022	35.1061
1023	53.1897
1024	48.5639
1025	45.0168
1026	54.4675
1027	43.0502
1028	29.7203
1029	29.5629
1030	47.3723
1031	48.2215
1032	55.7726
1033	29.9478
1034	58.7916
1035	42.8312
1036	59.0746
1037	44.7941
1038	60.5728
1039	52.4079
1040	37.5642
1041	28.2009
1042	31.6216
1043	42.9488
1044	48.1801
1045	36.4637
1046	35.8988
1047	48.7942
1048	42.5704
1049	40.2142
1050	49.568
1051	55.1683
1052	31.3149
1053	50.7214
1054	61.7282
1055	49.9111
1056	49.6768
1057	74.8046
1058	64.9597
1059	52.0357
1060	30.789
1061	58.0104
1062	35.6011
1063	43.8823
1064	60.961
1065	34.0007
1066	59.1802
1067	52.4604
1068	45.0403
1069	58.473
1070	45.8056
1071	53.0228
1072	34.5441
1073	26.4427
1074	37.3455
1075	36.0419
1076	44.4526
1077	37.085
1078	51.8475
1079	37.2498
1080	30.6836
1081	38.7525
1082	42.0071
1083	38.2244
1084	50.5442
1085	49.8026
1086	25.6834
1087	54.147
1088	39.3469
1089	64.6394
1090	47.0276
1091	47.6931
1092	35.7778
1093	56.6647
1094	46.6094
1095	42.2603
1096	27.7205
1097	42.9419
1098	48.0371
1099	38.4546
1100	67.9876
1101	54.4723
1102	62.5532
1103	70.6029
1104	43.8864
1105	57.3785
1106	58.5534
1107	50.7685
1108	46.4436
1109	45.7142
1110	45.9154
1111	43.1984
1112	51.9707
1113	40.0977
1114	32.6387
1115	46.4402
1116	46.5614
1117	39.3491
1118	37.3243
1119	47.9144
1120	42.2906
1121	39.1849
1122	52.3928
1123	41.8968
1124	33.9377
1125	64.1696
1126	57.3602
1127	63.6754
1128	46.8295
1129	27.4914
1130	42.1207
1131	35.8499
1132	33.1413
1133	15.6345
1134	25.8563
1135	29.5169
1136	52.7995
1137	44.0151
1138	43.6774
1139	39.8467
1140	34.4541
1141	48.8015
1142	45.1619
1143	34.6249
1144	49.1206
1145	25.2074
1146	34.0719
1147	45.492
1148	61.2993
1149	59.8978
1150	55.1715
1151	73.9425
1152	42.7366
1153	44.0332
1154	67.7562
1155	56.2614
1156	71.4222
1157	58.4116
1158	55.4866
1159	40.8403
1160	60.7737
1161	31.965
1162	37.4414
1163	57.1722
1164	47.7441
1165	46.8692
1166	61.5821
1167	42.4888
1168	41.5142
1169	50.2638
1170	50.6466
1171	60.0216
1172	58.9764
1173	19.832
1174	37.1646
1175	51.9513
1176	33.5903
1177	47.5298
1178	61.6476
1179	71.553
1180	53.3866
1181	54.7404
1182	60.1982
1183	39.6408
1184	43.6976
1185	51.0374
1186	62.8591
1187	59.5416
1188	48.6993
1189	59.1195
1190	51.9345
1191	56.7295
1192	52.9129
1193	57.6381
1194	67.6343
1195	49.2935
1196	60.2593
1197	50.7619
1198	65.2062
1199	32.7954
1200	57.9503
1201	42.7327
1202	25.7296
1203	44.0254
1204	29.0267
1205	41.7124
1206	58.2831
1207	71.3911
1208	52.0744
1209	69.8437
1210	50.5818
1211	52.8698
1212	63.9185
1213	79.7842
1214	50.9819
1215	50.013
1216	33.2718
1217	64.6363
1218	52.5443
1219	47.7039
1220	42.5179
1221	56.5814
1222	42.9895
1223	59.9014
1224	55.5328
1225	42.337
1226	64.6066
1227	53.1885
1228	37.4001
1229	54.2677
1230	58.6502
1231	54.2344
1232	35.8581
1233	41.4802
1234	52.0585
1235	31.9103
1236	51.5935
1237	46.3683
1238	69.8927
1239	27.9916
1240	62.7967
1241	52.4628
1242	42.3035
1243	48.8446
1244	59.3534
1245	65.0008
1246	40.7801
1247	50.8491
1248	48.7215
1249	67.1622
1250	51.3346
1251	52.756
1252	60.4926
1253	63.6548
1254	38.6348
1255	64.8756
1256	58.5161
1257	60.8287
1258	54.7505
1259	49.9506
1260	65.343
1261	59.0239
1262	54.451
1263	67.3763
1264	54.227
1265	43.2491
1266	59.463
1267	57.8875
1268	49.0968
1269	44.4375
1270	28.5656
1271	55.7758
1272	20.938
1273	45.1673
1274	53.1651
1275	64.1431
1276	53.0456
1277	55.8337
1278	55.0153
1279	42.0277
1280	58.849
1281	47.899
1282	42.0983
1283	76.138
1284	48.8142
1285	50.1922
1286	64.4453
1287	43.9249
1288	68.5885
1289	55.4711
1290	53.8057
1291	64.2921
1292	54.7435
1293	32.3023
1294	46.9192
1295	63.582
1296	58.2802
1297	59.0558
1298	59.5365
1299	69.2573
1300	71.2749
1301	53.9228
1302	42.1894
1303	31.5839
1304	39.8937
1305	58.208
1306	59.3505
1307	48.9423
1308	37.4262
1309	53.54
1310	47.3
1311	53.959
1312	54.1802
1313	47.4912
1314	38.7492
1315	42.15
1316	49.8586
1317	43.9949
1318	56.6404
1319	52.9048
1320	73.2154
1321	45.9129
1322	54.5458
1323	44.5878
1324	39.189
1325	44.6281
1326	47.3001
1327	40.2176
1328	68.6856
1329	28.7164
1330	50.1082
1331	54.5331
1332	79.3859
1333	76.2376
1334	63.2323
1335	37.2247
1336	57.701
1337	52.9627
1338	69.5201
1339	39.4268
1340	61.9448
1341	42.6435
1342	60.5951
1343	72.8449
1344	50.8854
1345	52.3159
1346	51.7302
1347	39.413
1348	48.8506
1349	47.678
1350	86.1681
1351	45.9797
1352	46.6124
1353	75.4956
1354	54.4792
1355	71.3258
1356	51.0577
1357	62.1937
1358	54.2597
1359	43.804
1360	72.8534
1361	70.2111
1362	51.9052
1363	54.464
1364	63.2483
1365	38.3115
1366	49.5617
1367	60.7588
1368	72.4844
1369	51.5192
1370	64.3946
1371	66.496
1372	62.1881
1373	53.3889
1374	53.4087
1375	47.6152
1376	38.4701
1377	42.7191
1378	46.2315
1379	26.6792
1380	43.4838
1381	54.1442
1382	53.1476
1383	39.3784
1384	44.3361
1385	54.0176
1386	63.905
1387	37.5248
1388	56.6324
1389	62.7975
1390	28.6968
1391	53.2172
1392	70.2182
1393	38.8665
1394	45.1045
1395	53.234
1396	47.9729
1397	40.4687
1398	47.2887
1399	60.9605
1400	52.5937
1401	38.9944
1402	18.7798
1403	50.4199
1404	22.4743
1405	51.4029
1406	30.9531
1407	40.1222
1408	36.924
1409	40.2005
1410	49.3357
1411	49.7333
1412	58.9381
1413	57.6173
1414	56.6596
1415	54.483
1416	65.9157
1417	59.809
1418	32.7312
1419	32.5143
1420	36.6215
1421	51.2688
1422	59.4341
1423	42.321
1424	59.2524
1425	44.4442
1426	51.183
1427	34.3034
1428	57.2996
1429	62.0722
1430	43.8794
1431	34.5732
1432	63.17
1433	43.5874
1434	48.8658
1435	40.2509
1436	44.413
1437	62.6667
1438	64.8614
1439	60.8694
1440	39.0256
1441	47.6014
1442	33.6145
1443	74.3911
1444	55.9805
1445	52.0133
1446	44.5308
1447	33.7437
1448	52.112
1449	57.7343
1450	45.7883
1451	55.979
1452	51.1496
1453	27.7428
1454	57.7437
1455	51.6035
1456	58.6938
1457	44.9731
1458	44.8098
1459	54.4585
1460	54.9721
1461	32.5327
1462	42.6439
1463	49.7571
1464	63.6926
1465	54.9672
1466	61.2659
1467	42.2033
1468	39.3152
1469	53.9476
1470	71.1745
1471	51.4153
1472	57.7681
1473	32.982
1474	52.4372
1475	62.885
1476	49.5459
1477	65.1599
1478	56.2338
1479	55.7502
1480	51.6151
1481	59.6831
1482	26.2642
1483	41.4851
1484	51.4902
1485	46.2701
1486	57.3037
1487	61.945
1488	60.9776
1489	50.3332
1490	41.6742
1491	64.8353
1492	44.0262
1493	71.5251
1494	49.7827
1495	72.6809
1496	45.1523
1497	60.4739
1498	51.6337
1499	56.2141
1500	40.0559
1501	59.8105
1502	55.8819
1503	46.2896
1504	54.6759
1505	42.6222
1506	60.5317
1507	68.7867
1508	55.6171
1509	48.784
1510	41.5792
1511	70.5655
1512	71.1296
1513	60.9087
1514	44.2673
1515	30.1695
1516	29.4017
1517	43.0025
1518	46.1312
1519	44.4117
1520	53.1969
1521	54.3744
1522	43.1846
1523	33.3774
1524	49.4561
1525	67.2712
1526	65.931
1527	65.2245
1528	72.3463
1529	36.2964
1530	50.9507
1531	54.2884
1532	48.2631
1533	67.1734
1534	41.8128
1535	59.5634
1536	61.5269
1537	37.0625
1538	54.4759
1539	42.2803
1540	65.5027
1541	57.8522
1542	36.8032
1543	61.8514
1544	77.4463
1545	55.7102
1546	45.2763
1547	64.5802
1548	52.9057
1549	42.3373
1550	47.9402
1551	71.6769
1552	71.6977
1553	63.8865
1554	84.2589
1555	53.285
1556	59.0757
1557	34.1138
1558	57.5858
1559	44.4649
1560	56.4748
1561	26.84
1562	58.468
1563	56.1558
1564	45.0025
1565	73.3867
1566	38.9313
1567	59.8531
1568	42.6987
1569	59.3366
1570	41.7939
1571	59.4289
1572	67.9066
1573	54.1025
1574	47.9492
1575	43.1034
1576	66.2736
1577	58.2134
1578	65.2943
1579	73.4919
1580	69.3936
1581	40.7035
1582	67.1517
1583	53.9804
1584	42.384
1585	43.0706
1586	51.7122
1587	52.6242
1588	65.6289
1589	67.198
1590	44.2867
1591	69.8736
1592	55.094
1593	79.1736
1594	70.1218
1595	52.7982
1596	53.8213
1597	53.6753
1598	62.3915
1599	30.6284
1600	74.7099
1601	58.0596
1602	34.7813
1603	47.2333
1604	48.2816
1605	52.0232
1606	40.2706
1607	38.3293
1608	38.9842
1609	59.1165
1610	53.2046
1611	49.7712
1612	51.4296
1613	24.2336
1614	62.1716
1615	57.0299
1616	42.5943
1617	51.8539
1618	50.1163
1619	62.5757
1620	49.5466
1621	47.0724
1622	58.4149
1623	55.4196
1624	54.5546
1625	65.6379
1626	51.7528
1627	35.9939
1628	48.7033
1629	36.4131
1630	40.9654
1631	47.8017
1632	58.847
1633	47.3484
1634	51.2461
1635	57.8554
1636	49.0429
1637	50.7379
1638	44.9079
1639	45.7617
1640	61.5906
1641	47.8953
1642	61.4449
1643	64.0241
1644	37.655
1645	42.2917
1646	68.546
1647	48.0452
1648	49.8815
1649	37.4725
1650	55.2679
1651	44.6043
1652	45.6285
1653	55.0891
1654	78.7758
1655	52.834
1656	61.9737
1657	39.6668
1658	74.5187
1659	33.2434
1660	69.8489
1661	71.7963
1662	41.7508
1663	55.417
1664	64.6239
1665	47.4825
1666	47.9547
1667	62.3257
1668	54.9901
1669	55.8533
1670	55.2726
1671	52.4961
1672	67.3245
1673	67.1161
1674	36.4505
1675	42.2194
1676	54.2641
1677	63.0843
1678	40.1112
1679	56.2633
1680	38.1365
1681	50.4561
1682	57.7772
1683	37.1951
1684	59.906
1685	68.1939
1686	52.013
1687	46.4056
1688	50.9585
1689	62.7647
1690	36.7488
1691	63.4812
1692	32.1931
1693	51.972
1694	46.3618
1695	58.3079
1696	54.4265
1697	65.5728
1698	42.5125
1699	44.422
1700	37.9708
1701	64.4382
1702	50.274
1703	42.6937
1704	40.0045
1705	52.5254
1706	67.7103
1707	43.4495
1708	57.8405
1709	52.5875
1710	59.886
1711	53.7062
1712	55.5091
1713	66.141
1714	62.829
1715	51.4046
1716	63.231
1717	56.3565
1718	58.7987
1719	58.5329
1720	58.6388
1721	52.4861
1722	58.601
1723	37.202
1724	39.0518
1725	49.3526
1726	37.6462
1727	73.6492
1728	45.9655
1729	79.0083
1730	52.7084
1731	61.3185
1732	50.8847
1733	58.9319
1734	46.2105
1735	42.9314
1736	56.902
1737	66.6717
1738	56.3207
1739	60.3958
1740	61.6263
1741	45.4281
1742	45.887
1743	49.6026
1744	56.968
1745	57.5569
1746	46.0193
1747	53.5647
1748	38.4491
1749	57.578
1750	64.6887
1751	47.7056
1752	52.2252
1753	29.987
1754	34.2368
1755	44.4938
1756	59.6333
1757	50.2306
1758	62.7927
1759	55.4013
1760	51.0193
1761	42.683
1762	63.0647
1763	60.6637
1764	63.5738
1765	62.1564
1766	46.5005
1767	50.1877
1768	58.4289
1769	47.2625
1770	86.9467
1771	59.8067
1772	56.886
1773	62.65
1774	70.5188
1775	68.6832
1776	55.8233
1777	58.588
1778	59.4348
1779	65.2313
1780	67.7935
1781	82.6056
1782	71.1815
1783	71.6878
1784	56.9916
1785	61.3716
1786	61.5484
1787	49.6446
1788	44.195
1789	63.1215
1790	32.5602
1791	45.9779
1792	24.4576
1793	43.1791
1794	34.1096
1795	30.1855
1796	55.0442
1797	49.6328
1798	39.4073
1799	35.3209
1800	45.7601
1801	47.7443
1802	49.8264
1803	33.9026
1804	32.7771
1805	52.1027
1806	40.4121
1807	19.5998
1808	42.1968
1809	15.3437
1810	47.4649
1811	31.5568
1812	38.9785
1813	51.6408
1814	51.4499
1815	52.8467
1816	58.2961
1817	75.2477
1818	64.9285
1819	57.3818
1820	60.736
1821	61.0546
1822	42.793
1823	56.4898
1824	41.1926
1825	74.6886
1826	76.172
1827	56.3381
1828	62.1948
1829	70.6754
1830	74.4814
1831	72.2015
1832	76.5566
1833	65.4603
1834	80.2534
1835	67.8325
1836	55.0676
1837	69.6913
1838	59.2313
1839	56.9344
1840	51.3737
1841	64.6733
1842	48.6959
1843	27.7743
1844	47.9844
1845	49.9142
1846	55.9621
1847	58.8059
1848	49.1497
1849	40.6707
1850	47.5182
1851	49.4142
1852	46.4699
1853	58.151
1854	31.7365
1855	42.0277
1856	50.9081
1857	41.5371
1858	57.8643
1859	47.7856
1860	31.4964
1861	58.602
1862	49.3781
1863	60.6508
1864	49.0839
1865	40.4869
1866	63.1455
1867	56.1131
1868	35.5855
1869	43.3452
1870	46.5232
1871	36.9486
1872	61.0849
1873	77.7721
1874	52.7051
1875	50.0667
1876	33.5555
1877	45.19
1878	46.5973
1879	69.2752
1880	53.2617
1881	28.8986
1882	37.7482
1883	61.2634
1884	25.3743
1885	42.612
1886	57.4579
1887	55.0998
1888	34.3237
1889	51.2909
1890	46.6967
1891	56.2841
1892	55.645
1893	25.4312
1894	19.3877
1895	60.0564
1896	45.3709
1897	55.7993
1898	62.0778
1899	37.4103
1900	42.8257
1901	36.975
1902	50.7918
1903	52.6689
1904	53.3227
1905	48.9172
1906	31.5399
1907	13.8864
1908	43.4069
1909	64.1585
1910	47.2303
1911	53.7346
1912	60.8694
1913	56.3878
1914	73.9907
1915	67.4493
1916	44.6894
1917	33.0727
1918	39.9105
1919	48.0051
1920	52.1972
1921	37.7418
1922	72.9033
1923	65.2602
1924	36.282
1925	38.3924
1926	35.736
1927	62.1791
1928	52.9742
1929	70.2725
1930	44.906
1931	43.0816
1932	58.2592
1933	40.8562
1934	50.3074
1935	43.1923
1936	42.5452
1937	48.288
1938	65.1217
1939	51.7354
1940	54.3115
1941	56.1863
1942	65.0928
1943	45.9536
1944	36.4435
1945	43.0113
1946	46.6066
1947	35.8749
1948	46.7463
1949	38.3713
1950	35.2639
1951	38.2357
1952	34.0247
1953	25.0622
1954	37.6724
1955	62.2075
1956	50.6222
1957	57.8704
1958	37.7045
1959	43.1194
1960	43.1242
1961	48.2537
1962	39.1922
1963	39.5554
1964	36.0929
1965	36.3439
1966	40.4374
1967	45.9166
1968	14.1054
1969	42.9592
1970	51.1067
1971	49.313
1972	77.9521
1973	40.8859
1974	65.5355
1975	49.7558
1976	53.3281
1977	48.1396
1978	38.5324
1979	53.0023
1980	38.163
1981	68.5815
1982	41.2283
1983	68.3826
1984	48.2725
1985	58.5274
1986	52.4604
1987	56.468
1988	50.4749
1989	55.3991
1990	49.9003
1991	48.3213
1992	48.9984
1993	45.8221
1994	40.7119
1995	60.0797
1996	38.4212
1997	47.2327
1998	56.0908
1999	35.4954
[truncated: 96,053 more rows]
