# Supplementary material for: Discovery of processive catalysis by an exo-hydrolase with a pocket-shaped active site
Source: Nat Commun. 2019 May 20;10:2222. doi: 10.1038/s41467-019-09691-z (PMC6527550; doi:10.1038/s41467-019-09691-z)
Supplement: Supplementary file 7 — Supplementary Data 3 [file 41467_2019_9691_MOESM7_ESM.xlsx]

## Sheet: GaudiMM, X-ray
Separation (Angstroms)	VdW overlap (Angstroms^3)
0	0
1.24285	11.8638
2.32535	60.6562
3.57991	59.2327
4.9819	64.738
6.46347	222.409
Average	69.8166

## Sheet: GaudiMM, X-ray_with_NMA
Separation (Angstroms)	VdW overlap (Angstroms^3)
0	0
0.880965	17.7529
1.39054	6.24675
1.98482	7.96348
2.77887	24.6131
2.67421	65.4173
3.54405	42.5124
4.46861	62.4038
7.05871	61.3489
7.89189	53.642
8.33478	45.9738
9.1216	64.0851
9.63754	40.5349
10.3989	25.1344
11.0056	22.0756
11.7097	22.0756
12.3539	9.48104
13.2773	0
Average	31.7367

## Sheet: GaudiMM, MD
Separation (Angstroms)	VdW overlap (Angstroms^3)
0	0
0.986357	1.64798
1.93778	8.23476
3.06889	7.46443
4.83496	10.0519
5.56119	5.14739
6.00254	15.1794
7.68933	10.9011
9.67577	15.5991
9.27973	14.546
10.8759	0
12.678	15.5255
14.1907	0
Average	8.02289

## Sheet: GaudiMM, MD_with_NMA
Separation (Angstroms)	VdW overlap (Angstroms^3)
0	0
0.694694	0
1.45554	2.17646
3.28137	2.35433
4.69794	1.992
6.07837	0
5.96782	0
9.48465	0
10.1684	0
11.4941	0
12.3902	0
13.3658	0
14.3271	0
Average	0.501753
